# Supplementary material for: Importance of an Ongoing Nutritional Counselling Intervention on Eating Habits of Newly Diagnosed Children with Celiac Disease
Source: Nutrients. 2024 Jul 25;16(15):2418. doi: 10.3390/nu16152418 (PMC11314293; doi:10.3390/nu16152418)
Supplement: Supplementary file 1 [file nutrients-16-02418-s001.zip]

Archive with 1 entries (1 files):
- nutrients-3101140-supplementary.pdf
